# Supplementary material for: lncRNAs GAS5 and MALAT1 Contained in Human Adipose Stem Cell (hASC)-Derived Exosomes Drive the Cell-Free Repair and Regeneration of Wounds In Vivo
Source: Int J Mol Sci. 2025 Apr 8;26(8):3479. doi: 10.3390/ijms26083479 (PMC12027045; doi:10.3390/ijms26083479)
Supplement: Supplementary file 1 [file ijms-26-03479-s001.zip]

Archive with 1 entries (1 files):
- ijms-3525017-supplementary.pdf
